# Supplementary material for: Enhancer-promoter interaction maps provide insights into skeletal muscle-related traits in pig genome
Source: BMC Biol. 2022 Jun 9;20:136. doi: 10.1186/s12915-022-01322-2 (PMC9185926; doi:10.1186/s12915-022-01322-2)
Supplement: Supplementary file 2 — Additional file 2: Table S1. Sequencing information of BL-HiChIP data. Table S2. Reproducibility of BL-HiChIP replicates. Table S3. GWAS literatures used in this study. Table S4. GWAS leading signals used in this study. Table S5. QTL information used in this study. Table S6. Information of LW selected regions. Table S7. Information of MS selected regions. Table S8. Information of 223 candidate functional SNPs. Table S9. GO or KEGG of top 20 communities. [file 12915_2022_1322_MOESM2_ESM.xlsx]

## Sheet: supTable-1 Hi-ChIP info
BL-HiChIP data quality
ID	raw reads	trim_linker	vaildpairs	cis-	trans-	ChIP-seq peaks used for calling loop （-log10P≥5 & -log10Q≥2）
LW-1	356202784	270787435 (76.03%)	124268605	99316665	24951940	110685
MS-1	402303084	310931722 (77.29%)	138885883	104282945	34602938	111971
LW-2	419196261	294185752 (70.19%)	63820471	51710445	12110026	110685
MS-2	469427431	341326439 (72.77%)	60039674	47126764	12912910	111971

## Sheet: supTable-2 reproducibility
reproducibility of BL-HiChIP data (based on HiCRep)
samples	resolution	h-value (smoothing parameter)	correlation
LW_1 vs. LW_2	5 kb	4	0.831
MS_1 vs. MS_2	5 kb	4	0.845
LW_1 vs. LW_2	10 kb	2	0.844
MS_1 vs. MS_2	10 kb	2	0.861
LW_1 vs. LW_2	40 kb	1	0.898
MS_1 vs. MS_2	40 kb	1	0.928

## Sheet: supTable-3 GWAS literatures
Literature collection of GWAS leading signals related to skeletal muscle traits
literature	year	sequencing platform	GWAS model	significant threshold	breed	reference genome version	animal count	traits
Genome-Wide Association Study Reveals Candidate Genes for Growth Relevant Traits in Pigs	2019	Illumina Porcine SNP50 Bead Chip	multi loci model: FarmCPU	Bonferroni correction	LW, Duroc, Landrace, Pietrain	11.1	4865	ADG, AGE
Bayes Factor-Based Regulatory Gene Network Analysis of Genome-Wide Association Study of Economic Traits in a Purebred Swine Population	2019	Illumina Porcine SNP60 Bead Chip	mixture model: BayesB	Bayes factor (BF)	LW	10.2	2681	body weight, ADG, AGE, PCL(lean percent/LMP)
A genome-wide association study identifies genomic loci associated with backfat thickness, carcass weight, and body weight in two commercial pig populations	2017	Illumina Porcine SNP60 Bead Chip	single-trait GWAS and multi-traits GWAS	/	DLY, Duroc	10.2	610+983	body weight
Muscle glycogen level and occurrence of acid meat in commercial hybrid pigs are regulated by two low-frequency causal variants with large effects and multiple common variants with small effects	2019	Illumina Porcine SNP60 Bead Chip	general linear mixed model	Bonferroni correction	DLY, Duroc, LW, Landrace	11.1	610+179+192+190	pH, color score, driploss
Identification of growth trait related genes in a Yorkshire purebred pig population by genome-wide association studies	2017	GeneSeekNeogen Porcine SNP80 BeadChip	multi loci model: FarmCPU	Bonferroni correction	LW	10.2	562	AGE, ADG
A genome-wide association study of growth and fatness traits in two pig populations with different genetic backgrounds	2018	Illumina Porcine SNP60 Bead Chip	linear mixed model		American LW and British LW	10.2	1,137+888	AGE
SNPs associated with body weight and backfat thickness in two pig breeds identified by a genome-wide association study	2019	/	mixed linear models: GEMMA	Bonferroni correction	LW, Landrace	11.1	600+600	body weight
Genome-Wide Association Study of Meat Quality Traits in a Three-Way Crossbred Commercial Pig Population	2021	GeneSeek Porcine 50K SNP Beadchip	multi loci model (FarmCPU) and mixed linear model (MLM)	Bonferroni correction	DLY	11.1	582	Moisture, IMF, Conductivity, pH, Marbling, Meat color
Whole genome variants across 57 pig breeds enable comprehensive identification of genetic signatures that underlie breed features	2020	WGS	mixed linear model: rMVP	Bonferroni correction	57 pig breeds	11.1	465	body weight
A genome-wide association study for feed efficiency-related traits in a crossbred pig population	2019	GeneSeek Custom 10K and 80K SNP chip	single-trait animal model: ASReml	FDR	three-way crossbreed	10.2	2386	ADG, FCR
Genome-wide association analysis and functional annotation of positional candidate genes for feed conversion efficiency and growth rate in pigs	2017	Illumina Porcine SNP60 Bead Chip	mixed linear model: JMP Genomics 6	Bonferroni correction	Pietrain	10.2	952	FCR BV, AGE BV
A genome-wide association scan in pig identifies novel regions associated with feed efficiency trait	2013	Illumina Porcine SNP60 Bead Chip	mixed linear model and Bayes variable selection	Bonferroni correction	Duroc	10.2	3071	FCR
Genome-wide association and transcriptome studies identify candidate genes and pathways for feed conversion ratio in pigs	2021	Illumina Porcine SNP50 Bead Chip	mixed linear model: GCTA	Bonferroni correction	LW	11.1	3672	FCR
Genetic Architecture of Feeding Behavior and Feed Efficiency in a Duroc Pig Population	2018	Illumina Porcine SNP50 Bead Chip	univariate mixed linear model	Bonferroni correction	Duroc	10.2	1008	FCR
Exploring the genetics of feed efficiency and feeding behaviour traits in a pig line highly selected for performance characteristics	2017	Illumina Porcine SNP60 Bead Chip	mixed linear model: JMP Genomics 6	/	Pietrain	10.2	846	FCR
Genome-wide association analysis reveals genetic loci and candidate genes for feeding behavior and eating efficiency in Duroc boars	2017	Illumina Porcine SNP60 Bead Chip	general linear mixed model: GenABEL	Bonferroni correction	Duroc	10.2	338	FCR
Accelerated deciphering of the genetic architecture of agricultural economic traits in pigs using a low-coverage whole-genome sequencing strategy	2021	LCS (low-coverage sequencing)	mixed linear model: GCTA	FDR	Duroc	11.1	2869	LMD, LMP

## Sheet: supTable-4 GWAS loci
leading SNP of GWAS after transering to sus11.1
chr	locus	id	traits	ref
chr1	60338211	1_60338211	ADG	Sus11.1
chr1	49800696	1_49800696	ADG	Sus11.1
chr13	192881107	13_192881107	ADG	Sus11.1
chr14	62484909	14_62484909	ADG	Sus11.1
chr3	46520543	3_46520543	ADG	Sus11.1
chr2	31736298	2_31736298	ADG	Sus11.1
chr7	57618064	7_57618064	ADG	Sus11.1
chr1	48698471	1_48698471	ADG	Sus11.1
chr2	13250465	2_13250465	ADG	Sus11.1
chr9	39133616	9_39133616	ADG	Sus11.1
chr13	94975803	13_94975803	AGE	Sus11.1
chr1	251781867	1_251781867	AGE	Sus11.1
chr11	71100401	11_71100401	AGE	Sus11.1
chr1	57399350	1_57399350	AGE	Sus11.1
chr10	3336483	10_3336483	AGE	Sus11.1
chr1	26316436	1_26316436	AGE	Sus11.1
chr1	205598064	1_205598064	AGE	Sus11.1
chr15	123561274	15_123561274	AGE	Sus11.1
chr7	57618064	7_57618064	AGE	Sus11.1
chr11	5181576	11_5181576	AGE	Sus11.1
chr15	114816163	15_114816163	pH	Sus11.1
chr15	115312329	15_115312329	Color_score	Sus11.1
chr15	115312329	15_115312329	Color_score	Sus11.1
chr15	121364252	15_121364252	Color_score	Sus11.1
chr15	121364252	15_121364252	Color_score	Sus11.1
chr15	121364252	15_121364252	Driploss	Sus11.1
chr17	40082350	17_40082350	ADG	Sus11.1
chr15	127344457	15_127344457	ADG	Sus11.1
chr15	126808837	15_126808837	ADG	Sus11.1
chr4	31225507	4_31225507	AGE	Sus11.1
chr8	133253873	8_133253873	AGE	Sus11.1
chr4	29680747	4_29680747	AGE	Sus11.1
chr9	69095627	9_69095627	ADG	Sus11.1
chr16	50146379	16_50146379	ADG	Sus11.1
chr8	18811017	8_18811017	AGE	Sus11.1
chr1	9098857	1_9098857	ADG	Sus11.1
chr1	252859426	1_252859426	ADG	Sus11.1
chr11	67745188	11_67745188	AGE	Sus11.1
chr6	149876737	6_149876737	BW	Sus11.1
chr8	54567459	8_54567459	BW	Sus11.1
chr11	33043081	11_33043081	BW	Sus11.1
chr12	46226580	12_46226580	BW	Sus11.1
chr13	44278897	13_44278897	BW	Sus11.1
chr14	56609966	14_56609966	BW	Sus11.1
chr6	115184412	6_115184412	Conductivity	Sus11.1
chr6	120435160	6_120435160	Conductivity	Sus11.1
chr15	56344774	15_56344774	Conductivity	Sus11.1
chr15	56452924	15_56452924	Conductivity	Sus11.1
chr15	56538806	15_56538806	Conductivity	Sus11.1
chr1	169163416	1_169163416	IMF	Sus11.1
chr5	47014709	5_47014709	IMF	Sus11.1
chr7	112784720	7_112784720	IMF	Sus11.1
chr9	8933427	9_8933427	IMF	Sus11.1
chr10	43603091	10_43603091	IMF	Sus11.1
chr10	43105103	10_43105103	IMF	Sus11.1
chr10	43457312	10_43457312	IMF	Sus11.1
chr10	43496534	10_43496534	IMF	Sus11.1
chr13	177464038	13_177464038	IMF	Sus11.1
chr3	50684383	3_50684383	Marbling	Sus11.1
chr4	101653530	4_101653530	Marbling	Sus11.1
chr9	72761757	9_72761757	Marbling	Sus11.1
chr9	110280507	9_110280507	Marbling	Sus11.1
chr10	3387068	10_3387068	Marbling	Sus11.1
chr11	49300307	11_49300307	Marbling	Sus11.1
chr12	32245751	12_32245751	Marbling	Sus11.1
chr12	18323553	12_18323553	Color_score	Sus11.1
chr18	9196074	18_9196074	Color_score	Sus11.1
chr18	9559135	18_9559135	Color_score	Sus11.1
chr18	9589537	18_9589537	Color_score	Sus11.1
chr11	51835854	11_51835854	Moisture	Sus11.1
chr11	51886282	11_51886282	Moisture	Sus11.1
chr1	557299	1_557299	pH	Sus11.1
chr1	596709	1_596709	pH	Sus11.1
chr1	52262327	1_52262327	pH	Sus11.1
chr1	56511890	1_56511890	pH	Sus11.1
chr13	123889649	13_123889649	pH	Sus11.1
chr1	159697691	1_159697691	ADG	Sus11.1
chr1	162437462	1_162437462	ADG	Sus11.1
chr1	162607316	1_162607316	ADG	Sus11.1
chr12	2854338	12_2854338	ADG	Sus11.1
chr12	2960697	12_2960697	ADG	Sus11.1
chr12	2999682	12_2999682	ADG	Sus11.1
chr12	3020928	12_3020928	ADG	Sus11.1
chr12	3045894	12_3045894	ADG	Sus11.1
chr1	102331586	1_102331586	AGE_BV	Sus11.1
chr1	192494684	1_192494684	AGE_BV	Sus11.1
chr1	260280496	1_260280496	AGE_BV	Sus11.1
chr3	5817406	3_5817406	AGE_BV	Sus11.1
chr3	15419450	3_15419450	AGE_BV	Sus11.1
chr3	96611740	3_96611740	AGE_BV	Sus11.1
chr3	129943563	3_129943563	AGE_BV	Sus11.1
chr4	31500227	4_31500227	AGE_BV	Sus11.1
chr4	101830770	4_101830770	AGE_BV	Sus11.1
chr5	94558952	5_94558952	AGE_BV	Sus11.1
chr6	86543912	6_86543912	AGE_BV	Sus11.1
chr6	86804762	6_86804762	AGE_BV	Sus11.1
chr10	66260708	10_66260708	AGE_BV	Sus11.1
chr11	7220366	11_7220366	AGE_BV	Sus11.1
chr11	23126068	11_23126068	AGE_BV	Sus11.1
chr13	52426229	13_52426229	AGE_BV	Sus11.1
chr14	111869403	14_111869403	AGE_BV	Sus11.1
chr14	125116457	14_125116457	AGE_BV	Sus11.1
chr15	3258523	15_3258523	AGE_BV	Sus11.1
chr15	3295375	15_3295375	AGE_BV	Sus11.1
chr15	4479040	15_4479040	AGE_BV	Sus11.1
chr16	33239720	16_33239720	AGE_BV	Sus11.1
chr16	33636702	16_33636702	AGE_BV	Sus11.1
chr1	74744802	1_74744802	FCR_BV	Sus11.1
chr1	73989377	1_73989377	FCR_BV	Sus11.1
chr1	74012792	1_74012792	FCR_BV	Sus11.1
chr1	74086626	1_74086626	FCR_BV	Sus11.1
chr1	74206422	1_74206422	FCR_BV	Sus11.1
chr1	74227587	1_74227587	FCR_BV	Sus11.1
chr1	74494642	1_74494642	FCR_BV	Sus11.1
chr1	74719532	1_74719532	FCR_BV	Sus11.1
chr1	74173831	1_74173831	FCR_BV	Sus11.1
chr1	74270269	1_74270269	FCR_BV	Sus11.1
chr1	74553922	1_74553922	FCR_BV	Sus11.1
chr1	206324996	1_206324996	FCR_BV	Sus11.1
chr1	74796706	1_74796706	FCR_BV	Sus11.1
chr1	216579513	1_216579513	FCR_BV	Sus11.1
chr1	217051285	1_217051285	FCR_BV	Sus11.1
chr1	92079413	1_92079413	FCR_BV	Sus11.1
chr1	75362990	1_75362990	FCR_BV	Sus11.1
chr1	268868415	1_268868415	FCR_BV	Sus11.1
chr3	71814441	3_71814441	FCR_BV	Sus11.1
chr4	81479518	4_81479518	FCR_BV	Sus11.1
chr4	27818817	4_27818817	FCR_BV	Sus11.1
chr4	79493443	4_79493443	FCR_BV	Sus11.1
chr4	16328056	4_16328056	FCR_BV	Sus11.1
chr4	80802120	4_80802120	FCR_BV	Sus11.1
chr4	72224073	4_72224073	FCR_BV	Sus11.1
chr4	85672340	4_85672340	FCR_BV	Sus11.1
chr4	75234963	4_75234963	FCR_BV	Sus11.1
chr4	15365124	4_15365124	FCR_BV	Sus11.1
chr4	80854393	4_80854393	FCR_BV	Sus11.1
chr4	81135857	4_81135857	FCR_BV	Sus11.1
chr4	79507988	4_79507988	FCR_BV	Sus11.1
chr4	121229293	4_121229293	FCR_BV	Sus11.1
chr4	26029151	4_26029151	FCR_BV	Sus11.1
chr4	104713844	4_104713844	FCR_BV	Sus11.1
chr6	84705728	6_84705728	FCR_BV	Sus11.1
chr6	86804762	6_86804762	FCR_BV	Sus11.1
chr6	86543912	6_86543912	FCR_BV	Sus11.1
chr6	84961781	6_84961781	FCR_BV	Sus11.1
chr6	87274028	6_87274028	FCR_BV	Sus11.1
chr9	12157219	9_12157219	FCR_BV	Sus11.1
chr9	121514633	9_121514633	FCR_BV	Sus11.1
chr9	6867104	9_6867104	FCR_BV	Sus11.1
chr10	11009092	10_11009092	FCR_BV	Sus11.1
chr11	18353952	11_18353952	FCR_BV	Sus11.1
chr11	23468970	11_23468970	FCR_BV	Sus11.1
chr12	35502577	12_35502577	FCR_BV	Sus11.1
chr13	203801625	13_203801625	FCR_BV	Sus11.1
chr14	13656792	14_13656792	FCR_BV	Sus11.1
chr14	28916680	14_28916680	FCR_BV	Sus11.1
chr15	54572999	15_54572999	FCR_BV	Sus11.1
chr15	134782929	15_134782929	FCR_BV	Sus11.1
chr15	137162181	15_137162181	FCR_BV	Sus11.1
chr16	66988685	16_66988685	FCR_BV	Sus11.1
chrX	40783732	X_40783732	FCR_BV	Sus11.1
chrX	40805300	X_40805300	FCR_BV	Sus11.1
chrX	96064101	X_96064101	FCR_BV	Sus11.1
chrX	8078053	X_8078053	FCR_BV	Sus11.1
chrX	109164949	X_109164949	FCR_BV	Sus11.1
chrX	8104860	X_8104860	FCR_BV	Sus11.1
chrX	33913265	X_33913265	FCR_BV	Sus11.1
chr5	33669222	5_33669222	FCR	Sus11.1
chr5	33897913	5_33897913	FCR	Sus11.1
chr5	33912700	5_33912700	FCR	Sus11.1
chr5	33991092	5_33991092	FCR	Sus11.1
chr5	34022700	5_34022700	FCR	Sus11.1
chr5	34122773	5_34122773	FCR	Sus11.1
chr5	33934311	5_33934311	FCR	Sus11.1
chr5	33842149	5_33842149	FCR	Sus11.1
chr5	33838344	5_33838344	FCR	Sus11.1
chr5	34256405	5_34256405	FCR	Sus11.1
chr5	34303955	5_34303955	FCR	Sus11.1
chr5	34747588	5_34747588	FCR	Sus11.1
chr5	34177721	5_34177721	FCR	Sus11.1
chr5	34221053	5_34221053	FCR	Sus11.1
chr5	33871482	5_33871482	FCR	Sus11.1
chr5	33946621	5_33946621	FCR	Sus11.1
chr5	33970407	5_33970407	FCR	Sus11.1
chr5	35929672	5_35929672	FCR	Sus11.1
chr5	34189654	5_34189654	FCR	Sus11.1
chr5	34677764	5_34677764	FCR	Sus11.1
chr5	34990669	5_34990669	FCR	Sus11.1
chr5	34967936	5_34967936	FCR	Sus11.1
chr5	34933883	5_34933883	FCR	Sus11.1
chr5	35016164	5_35016164	FCR	Sus11.1
chr5	35036218	5_35036218	FCR	Sus11.1
chr5	35093967	5_35093967	FCR	Sus11.1
chr5	34769398	5_34769398	FCR	Sus11.1
chr5	30276591	5_30276591	FCR	Sus11.1
chr5	36346640	5_36346640	FCR	Sus11.1
chr5	35634440	5_35634440	FCR	Sus11.1
chr5	37876819	5_37876819	FCR	Sus11.1
chr5	37914858	5_37914858	FCR	Sus11.1
chr5	37889695	5_37889695	FCR	Sus11.1
chr5	38009941	5_38009941	FCR	Sus11.1
chr5	38079753	5_38079753	FCR	Sus11.1
chr5	38110593	5_38110593	FCR	Sus11.1
chr5	36197319	5_36197319	FCR	Sus11.1
chr5	38033697	5_38033697	FCR	Sus11.1
chr5	37997338	5_37997338	FCR	Sus11.1
chr5	38080702	5_38080702	FCR	Sus11.1
chr5	38185708	5_38185708	FCR	Sus11.1
chr5	37397149	5_37397149	FCR	Sus11.1
chr5	37422475	5_37422475	FCR	Sus11.1
chr5	37322781	5_37322781	FCR	Sus11.1
chr5	30820701	5_30820701	FCR	Sus11.1
chr5	36903934	5_36903934	FCR	Sus11.1
chr5	38864890	5_38864890	FCR	Sus11.1
chr5	38880761	5_38880761	FCR	Sus11.1
chr5	38960519	5_38960519	FCR	Sus11.1
chr5	44096325	5_44096325	FCR	Sus11.1
chr5	43879295	5_43879295	FCR	Sus11.1
chr5	41078366	5_41078366	FCR	Sus11.1
chr5	38853109	5_38853109	FCR	Sus11.1
chr5	38794710	5_38794710	FCR	Sus11.1
chr5	38815027	5_38815027	FCR	Sus11.1
chr5	40804197	5_40804197	FCR	Sus11.1
chr5	44127767	5_44127767	FCR	Sus11.1
chr5	44121830	5_44121830	FCR	Sus11.1
chr5	40434314	5_40434314	FCR	Sus11.1
chr5	44464360	5_44464360	FCR	Sus11.1
chr11	73310954	11_73310954	FCR	Sus11.1
chr17	58973970	17_58973970	FCR	Sus11.1
chr1	173146830	1_173146830	FCR	Sus11.1
chr1	173858164	1_173858164	FCR	Sus11.1
chr1	173699271	1_173699271	FCR	Sus11.1
chr1	173801989	1_173801989	FCR	Sus11.1
chr1	173838073	1_173838073	FCR	Sus11.1
chr1	174142217	1_174142217	FCR	Sus11.1
chr1	173749334	1_173749334	FCR	Sus11.1
chr3	92925143	3_92925143	FCR	Sus11.1
chr1	174008560	1_174008560	FCR	Sus11.1
chr1	172286374	1_172286374	FCR	Sus11.1
chr1	172353082	1_172353082	FCR	Sus11.1
chr17	17867190	17_17867190	FCR	Sus11.1
chr6	111400426	6_111400426	FCR	Sus11.1
chr9	109802987	9_109802987	FCR	Sus11.1
chr9	111867248	9_111867248	FCR	Sus11.1
chr9	115687227	9_115687227	FCR	Sus11.1
chr9	135187034	9_135187034	FCR	Sus11.1
chr14	98677304	14_98677304	FCR	Sus11.1
chr12	18089508	12_18089508	FCR	Sus11.1

## Sheet: supTable-5 GWAS QTL
QTL of GWAS
chr	start	end	traits	ref
chr1	264450139	266536416	body weight	Sus11.1
chr2	71760896	74331103	body weight	Sus11.1
chr4	74356597	76411729	body weight	Sus11.1
chr8	11996794	13996795	body weight	Sus11.1
chr17	16190245	18190246	body weight	Sus11.1
chrX	89361633	91410843	body weight	Sus11.1
chr1	264516132	266534178	body weight	Sus11.1
chr2	71953098	73953099	body weight	Sus11.1
chr4	74366801	76390440	body weight	Sus11.1
chr15	108303388	110303389	body weight	Sus11.1
chrX	89368172	91402512	body weight	Sus11.1
chr7	30242768	30522596	LMD	Sus11.1
chr13	83054253	84673400	LMD	Sus11.1
chr6	63612726	66429264	LMP	Sus11.1

## Sheet: supTable-6 LW selective region
LW selective region
chr	start	end
1	15400001	15450000
1	28150001	28200000
1	39000001	39050000
1	41650001	41700000
1	42100001	42150000
1	42200001	42250000
1	42500001	42550000
1	42900001	42950000
1	43000001	43050000
1	51050001	51150000
1	53300001	53350000
1	73000001	73050000
1	103450001	103500000
1	104050001	104200000
1	105050001	105100000
1	109150001	109200000
1	124050001	124100000
1	145200001	145250000
1	145950001	146000000
1	149250001	149400000
1	181050001	181100000
1	185400001	185450000
1	185650001	185700000
1	185950001	186000000
1	186050001	186100000
1	186200001	186300000
1	186800001	186850000
1	187600001	187650000
1	191750001	191800000
1	193150001	193200000
1	193300001	193400000
1	194450001	194500000
1	212450001	212500000
1	214850001	214900000
1	215000001	215050000
1	217700001	217750000
1	219500001	219600000
1	219650001	219700000
1	220950001	221000000
1	221050001	221100000
1	223000001	223100000
1	224550001	224600000
1	228600001	228650000
1	228700001	228900000
1	233000001	233050000
1	265350001	265600000
1	268950001	269000000
1	269100001	269150000
1	270650001	270700000
1	272400001	272450000
2	1450001	1500000
2	1600001	1700000
2	2200001	2250000
2	2650001	2700000
2	3500001	3600000
2	28100001	28200000
2	31950001	32000000
2	32150001	32200000
2	48700001	48750000
2	73600001	73650000
2	77600001	77650000
2	82500001	82550000
2	139500001	139550000
2	139600001	139650000
3	16300001	16350000
3	20400001	20450000
3	30750001	30800000
3	37600001	37650000
3	42600001	42650000
3	53950001	54050000
3	57300001	57350000
3	73050001	73100000
3	74900001	75000000
3	76450001	76500000
3	100700001	100750000
3	100850001	100900000
3	101150001	101250000
3	116100001	116150000
3	123550001	123600000
4	11100001	11150000
4	19000001	19050000
4	19900001	20050000
4	20200001	20300000
4	31700001	31750000
4	32800001	32850000
4	35550001	35650000
4	37050001	37100000
4	37700001	37800000
4	38850001	38900000
4	43100001	43200000
4	68000001	68050000
4	68100001	68450000
4	75350001	75500000
4	75650001	75800000
4	75850001	75900000
4	76600001	76650000
4	95300001	95350000
4	100800001	100850000
4	101500001	101550000
4	106650001	106700000
4	106950001	107050000
4	127300001	127400000
5	9150001	9200000
5	60900001	60950000
5	61200001	61250000
5	71000001	71100000
5	74100001	74150000
5	95750001	95850000
6	2300001	2350000
6	2500001	2550000
6	9600001	9650000
6	30400001	30500000
6	31450001	31500000
6	34600001	34650000
6	34700001	34850000
6	35950001	36050000
6	36450001	36500000
6	36650001	36700000
6	38250001	38300000
6	39300001	39400000
6	39600001	39650000
6	39950001	40000000
6	76850001	76900000
6	93650001	93700000
6	93800001	93950000
6	109650001	109750000
6	110950001	111000000
6	111500001	111550000
6	111800001	111900000
6	112950001	113050000
6	113250001	113300000
6	113450001	113500000
6	113550001	113650000
6	113850001	114000000
6	114400001	114450000
6	148150001	148200000
6	162000001	162200000
6	162400001	162500000
7	2400001	2450000
7	55450001	55550000
7	68150001	68250000
7	68300001	68350000
7	68450001	68550000
7	77550001	77600000
7	97500001	97550000
7	97600001	97650000
7	100100001	100150000
8	12700001	12750000
8	37650001	37700000
8	39700001	39750000
8	39800001	40000000
8	40450001	40500000
8	40650001	40700000
8	41950001	42100000
8	42150001	42350000
8	42550001	42650000
8	43050001	43100000
8	43150001	43300000
8	43500001	43600000
8	43650001	43700000
8	43750001	43950000
8	44000001	44100000
8	44300001	44500000
8	44550001	44750000
8	44800001	44850000
8	45250001	45450000
8	45600001	45650000
8	45750001	45800000
8	45850001	46250000
8	46550001	46750000
8	46800001	46950000
8	47000001	47050000
8	47200001	47250000
8	47650001	47750000
8	48450001	48600000
8	48700001	49200000
8	49550001	49800000
8	49850001	49900000
8	51050001	51100000
8	51200001	51400000
8	51750001	52050000
8	54700001	54750000
8	55750001	55800000
8	67900001	68000000
8	70050001	70150000
8	70200001	70300000
8	107700001	107750000
8	108500001	108550000
8	108750001	108800000
8	108900001	108950000
8	110950001	111000000
8	130150001	130200000
8	137650001	137800000
8	138000001	138050000
8	138100001	138150000
8	138250001	138700000
8	138900001	138950000
9	7550001	7600000
9	41300001	41350000
9	47650001	47700000
9	47750001	47850000
9	92200001	92250000
9	96850001	96950000
9	97100001	97150000
9	98850001	98900000
9	99000001	99200000
9	99450001	99550000
9	99600001	99650000
9	99750001	99800000
9	99850001	99950000
9	100150001	100200000
9	118300001	118500000
9	129300001	129350000
9	130350001	130400000
9	134250001	134300000
10	22100001	22150000
10	22700001	22750000
10	41300001	41350000
10	56950001	57050000
10	60200001	60300000
11	14500001	14550000
11	14600001	14750000
11	18150001	18200000
11	18950001	19000000
11	49450001	49500000
11	71200001	71250000
13	36500001	36700000
13	36800001	36900000
13	71500001	71550000
13	72000001	72050000
13	72250001	72300000
13	72400001	72450000
13	73000001	73100000
13	73400001	73450000
13	75400001	75450000
13	76350001	76400000
13	81850001	81900000
13	119800001	119850000
13	124850001	124950000
13	126850001	126900000
13	127400001	127500000
13	127700001	127750000
13	127800001	127850000
13	128550001	128600000
13	130050001	130100000
13	132150001	132200000
13	132300001	132550000
13	133200001	133250000
13	133450001	133550000
13	133600001	133700000
13	134850001	134900000
13	138450001	138550000
13	140350001	140400000
13	140650001	140750000
13	198650001	198750000
14	20600001	20650000
14	118400001	118450000
14	118650001	118800000
14	120350001	120400000
14	121900001	122000000
14	122100001	122150000
14	122550001	122600000
14	128350001	128400000
15	19750001	19800000
15	21400001	21450000
15	23850001	23900000
15	24500001	24550000
15	32150001	32200000
15	48150001	48250000
15	59650001	59700000
15	60300001	60350000
15	61150001	61500000
15	62400001	62450000
15	91800001	91850000
15	91900001	92000000
15	102050001	102100000
15	102400001	102450000
15	104550001	104750000
15	104850001	104900000
15	105250001	105350000
15	105400001	105450000
15	111750001	111800000
15	117750001	117850000
15	128800001	128850000
15	134650001	134700000
16	45900001	46100000
16	53950001	54000000
16	54350001	54400000
16	54450001	54550000
16	77150001	77200000
16	77950001	78000000
16	79500001	79550000
16	79600001	79700000
17	25000001	25050000
17	42250001	42300000
17	54450001	54500000
17	58050001	58350000
18	4850001	4900000
18	4950001	5050000
18	5100001	5200000
18	5800001	5900000
18	6000001	6050000
18	19150001	19200000
18	20200001	20250000
18	20350001	20450000
18	20600001	20650000
18	20700001	20750000
18	22700001	22750000
18	29200001	29250000
18	34050001	34100000
18	35250001	35300000
18	36750001	36800000
18	38350001	38400000
18	38800001	38950000
18	39800001	39850000
18	39950001	40000000
18	41300001	41350000
18	41650001	41700000
18	42400001	42450000
18	48950001	49000000

## Sheet: supTable-7 MS selective region
MS selective region
chr	start	end
1	8300001	8350000
1	9300001	9350000
1	13950001	14050000
1	14600001	14650000
1	26800001	26850000
1	32100001	32200000
1	32250001	32300000
1	32350001	32450000
1	32650001	32700000
1	32800001	32900000
1	33500001	33650000
1	47950001	48050000
1	48800001	48850000
1	65100001	65200000
1	65500001	65550000
1	65650001	65800000
1	70000001	70350000
1	70900001	70950000
1	72650001	72700000
1	72850001	72900000
1	133450001	133550000
1	133650001	133700000
1	135250001	135400000
1	146750001	146800000
1	170250001	170300000
1	210150001	210200000
1	210250001	210300000
1	211350001	211400000
1	212000001	212050000
1	212100001	212200000
1	212250001	212300000
1	214600001	214650000
1	221650001	221750000
1	222250001	222350000
1	222700001	222850000
1	223000001	223050000
1	223100001	223150000
1	223350001	223500000
1	223600001	223700000
1	224650001	224750000
1	225850001	225900000
1	230800001	230850000
1	231200001	231250000
1	231450001	231500000
1	231550001	231600000
1	233000001	233200000
1	234150001	234200000
1	234250001	234300000
1	236900001	236950000
1	238400001	238450000
1	238750001	238900000
1	261200001	261250000
2	10250001	10300000
2	14550001	14650000
2	17000001	17050000
2	17100001	17150000
2	18500001	18550000
2	19850001	19900000
2	20600001	20650000
2	20700001	20750000
2	21050001	21100000
2	21600001	21650000
2	21700001	21750000
2	23150001	23200000
2	80950001	81000000
2	88500001	88600000
2	93750001	93800000
2	95450001	95500000
2	102150001	102200000
2	104450001	104500000
2	104550001	104600000
2	108850001	108900000
2	109200001	109250000
2	110350001	110400000
2	133000001	133050000
2	135050001	135100000
3	23000001	23050000
3	23300001	23350000
3	24400001	24450000
3	30850001	30900000
3	31150001	31200000
3	45600001	45650000
3	46600001	46650000
3	46700001	46800000
3	47950001	48000000
3	48200001	48400000
3	50550001	50600000
3	50750001	50800000
3	55150001	55250000
3	55800001	55850000
3	56850001	56900000
3	59500001	59600000
3	59800001	59850000
3	60000001	60050000
3	62850001	62950000
3	69150001	69200000
3	69250001	69450000
3	72400001	72500000
3	73250001	73500000
3	77650001	77700000
3	78900001	78950000
3	79000001	79050000
3	82850001	82900000
3	85000001	85050000
3	87600001	87650000
3	87750001	87950000
3	88300001	88450000
3	88700001	88900000
3	88950001	89000000
3	90050001	90250000
3	90400001	90750000
3	94300001	94350000
3	94650001	94700000
3	96850001	96900000
3	96950001	97050000
3	105150001	105200000
3	105250001	105400000
3	107500001	107550000
3	107650001	107800000
3	111000001	111250000
3	113600001	113700000
3	115050001	115100000
3	118750001	118800000
3	127800001	127850000
3	128750001	128800000
3	128900001	128950000
3	129000001	129050000
3	129700001	129750000
4	2800001	2850000
4	70000001	70050000
4	70550001	70600000
4	73450001	73500000
4	75200001	75250000
4	75400001	75450000
4	75500001	75550000
4	75600001	75650000
4	75800001	75850000
4	75950001	76000000
4	76050001	76150000
4	77850001	77900000
4	77950001	78100000
4	78150001	78300000
4	79000001	79050000
4	79250001	79400000
4	80400001	80500000
4	113300001	113350000
4	113650001	113750000
4	113950001	114000000
4	116950001	117000000
4	127100001	127200000
5	17400001	17450000
5	21350001	21400000
5	27900001	27950000
5	28050001	28100000
5	28300001	28400000
5	28950001	29000000
5	29100001	29150000
5	29200001	29250000
5	29300001	29350000
5	29400001	29450000
5	29650001	29750000
5	33550001	33700000
5	36200001	36250000
5	43500001	43700000
5	43750001	43800000
5	69550001	69600000
5	70850001	70900000
5	73300001	73350000
6	200001	250000
6	16700001	16750000
6	28600001	28700000
6	48000001	48050000
6	57600001	57650000
6	64250001	64300000
6	83700001	83800000
6	89800001	89850000
6	93650001	93700000
6	98850001	98900000
6	105000001	105050000
6	105750001	105850000
6	108750001	108850000
6	119800001	119850000
6	119950001	120000000
6	120150001	120200000
6	120300001	120350000
6	120500001	120600000
6	120650001	120700000
6	122850001	122950000
6	142800001	142850000
6	143250001	143300000
6	150800001	150850000
6	156100001	156150000
6	156300001	156350000
7	17050001	17100000
7	28500001	28550000
7	30750001	30850000
7	30950001	31050000
7	31100001	31250000
7	34650001	34700000
7	42250001	42300000
7	43500001	43550000
7	46350001	46400000
7	50600001	50650000
7	52600001	52700000
7	56300001	56350000
7	57100001	57150000
7	58550001	58600000
7	59300001	59350000
7	59400001	59450000
7	59550001	59600000
7	63750001	63800000
7	63900001	63950000
7	71000001	71050000
7	71500001	71650000
7	71900001	71950000
7	81800001	81850000
7	118050001	118100000
7	119000001	119050000
7	119350001	119400000
7	119600001	119650000
7	119800001	119850000
8	17550001	17600000
8	19900001	19950000
8	30300001	30350000
8	31700001	31800000
8	33100001	33250000
8	40400001	40450000
8	40900001	41000000
8	47550001	47600000
8	47850001	47900000
8	52000001	52200000
8	52300001	52400000
8	52450001	52500000
8	56000001	56100000
8	56150001	56300000
8	60800001	60850000
8	60900001	60950000
8	65050001	65100000
8	65150001	65200000
8	65300001	65600000
8	67000001	67300000
8	67400001	67450000
8	68150001	68200000
8	69200001	69350000
8	69400001	69550000
8	69650001	69700000
8	70000001	70050000
8	72200001	72250000
8	73150001	73200000
8	73450001	73550000
8	74750001	74800000
8	75250001	75350000
8	76700001	76750000
8	78250001	78400000
8	78700001	78750000
8	78900001	79100000
8	79500001	79550000
8	80300001	80350000
8	81850001	81950000
8	82750001	82800000
8	82850001	82900000
8	83050001	83100000
8	83350001	83400000
8	83500001	83550000
8	83600001	83650000
8	84800001	84850000
8	84900001	84950000
8	124800001	124850000
8	134500001	134600000
8	136450001	136500000
8	136550001	136650000
9	42200001	42250000
9	55050001	55100000
9	57500001	57550000
9	59000001	59050000
9	67550001	67600000
9	67650001	67750000
9	67850001	67950000
9	68400001	68450000
9	68500001	68650000
9	71650001	71700000
9	80700001	80800000
9	97650001	97700000
9	97800001	97900000
9	100150001	100200000
9	101900001	101950000
9	102800001	103100000
9	103150001	103200000
9	103250001	103350000
9	131650001	131700000
9	132750001	132900000
9	133150001	133250000
9	134200001	134300000
9	135800001	136000000
9	136250001	136300000
9	136350001	136450000
9	137450001	137600000
9	138900001	138950000
9	139000001	139100000
10	52150001	52200000
10	57950001	58000000
11	9850001	9950000
11	16950001	17000000
11	27500001	27700000
11	27750001	27800000
11	36850001	36900000
11	36950001	37000000
11	37300001	37400000
11	44400001	44450000
11	45250001	45300000
11	45350001	45500000
11	47200001	47250000
11	47350001	47400000
11	47650001	47700000
11	52250001	52300000
11	56450001	56500000
11	56700001	56800000
11	61050001	61150000
11	61600001	61650000
11	61700001	61800000
11	61900001	61950000
11	62000001	62250000
11	62350001	62450000
11	62500001	62950000
11	63000001	63050000
11	65300001	65350000
11	69250001	69300000
12	8700001	8750000
12	10050001	10100000
12	10250001	10300000
12	22550001	22600000
12	22800001	22850000
12	23150001	23250000
12	23750001	23800000
13	850001	950000
13	5400001	5450000
13	25950001	26000000
13	26300001	26350000
13	38500001	38550000
13	38600001	38650000
13	42750001	42800000
13	50100001	50150000
13	51100001	51150000
13	51250001	51350000
13	53450001	53550000
13	61650001	61700000
13	62350001	62400000
13	62900001	62950000
13	63450001	63500000
13	68650001	68700000
13	80850001	80900000
13	87700001	87750000
13	94350001	94400000
13	94850001	94900000
13	96200001	96250000
13	96600001	96650000
13	96750001	96850000
13	106400001	106450000
13	116000001	116050000
13	116100001	116150000
13	118200001	118500000
13	128350001	128400000
13	128650001	128750000
13	139100001	139150000
13	140800001	140850000
13	140900001	140950000
13	141050001	141100000
13	142250001	142450000
13	144050001	144100000
13	146350001	146400000
13	153850001	153900000
13	154750001	154800000
13	177100001	177250000
13	179350001	179600000
13	179750001	180150000
13	180200001	180250000
13	180550001	180700000
13	180750001	180800000
13	184500001	184550000
13	184600001	184650000
13	190700001	190750000
14	17800001	17900000
14	18000001	18050000
14	20750001	20800000
14	28800001	28950000
14	31500001	31650000
14	39450001	39600000
14	40150001	40250000
14	41200001	41250000
14	48000001	48150000
14	48200001	48300000
14	48350001	48400000
14	48450001	48500000
14	48700001	48750000
14	49450001	49500000
14	49600001	49700000
14	51050001	51250000
14	54150001	54200000
14	58350001	58400000
14	59300001	59350000
14	59700001	59750000
14	80550001	80650000
14	127100001	127150000
15	5200001	5250000
15	11350001	11400000
15	12450001	12500000
15	14800001	14900000
15	24400001	24450000
15	26750001	26800000
15	28600001	28650000
15	38700001	38750000
15	38850001	38900000
15	39300001	39350000
15	49500001	49550000
15	51600001	51650000
15	54800001	54850000
15	63150001	63200000
15	76400001	76500000
15	76550001	76700000
15	76750001	76950000
15	77050001	77400000
15	77700001	77750000
15	77900001	78000000
15	78100001	78250000
15	78300001	78350000
15	78400001	78550000
15	78650001	78700000
15	78850001	78900000
15	80050001	80100000
15	116250001	116300000
15	116350001	116400000
15	116900001	116950000
15	119050001	119100000
16	2200001	2250000
16	6800001	6850000
16	6950001	7000000
16	7600001	7650000
16	13800001	13850000
16	15000001	15050000
16	16850001	16900000
16	16950001	17050000
16	17550001	17700000
16	18100001	18150000
16	18850001	19000000
16	19050001	19150000
16	19400001	19550000
16	25650001	25700000
16	33350001	33400000
16	33500001	33650000
16	33750001	33800000
16	39350001	39400000
16	39700001	39800000
16	41850001	41900000
16	45750001	45800000
16	45850001	45900000
16	47250001	47300000
16	47600001	47650000
16	53650001	53700000
16	53800001	53850000
16	54150001	54200000
16	54250001	54300000
16	67650001	67700000
16	67850001	68050000
16	72000001	72050000
16	77850001	77900000
16	78800001	78850000
16	79300001	79400000
17	600001	650000
17	4150001	4300000
17	4500001	4550000
17	60950001	61050000
17	61100001	61250000
18	350001	400000
18	7800001	7850000
18	37850001	37900000
18	42850001	42900000
18	46950001	47000000
18	47050001	47100000
18	47250001	47300000
18	53400001	53450000
18	53500001	53550000

## Sheet: supTable-8 223 candidate SNPs
ID	SNP information	Prediction of affected TFs	Traits	Target genes and CREs
1	chr5:34802455:G:C	NR4A2,NR4A1,NR2F6	FCR	PTPRB@TE:chr5:34801647-34803647
2	chr1:74727711:A:T	IRF8,IRF7,IRF3	BV_FCR	SESN1@SE:chr1:74708360-74765813
3	chr1:74761494:G:C	MGA	BV_FCR	SESN1@SE:chr1:74708360-74765813
4	chr1:74917613:A:G	TP53	BV_FCR	SESN1@TE:chr1:74917421-74919421
5	chr1:90744781:G:A	E2F2	BV_FCR	COL12A1
6	chr1:90745572:T:G	EGR1,GLI2	BV_FCR	COL12A1
7	chr1:252070480:A:G	ZNF384	AGE	MUSK@TE:chr1:252070512-252072512
8	chr1:252070776:T:C	HLF,DBP,TEF,RORA	AGE	MUSK@TE:chr1:252070512-252072512
9	chr1:252070769:A:G	FOXD3,POU2F1,FOXJ3,FOXC1	AGE	MUSK@TE:chr1:252070512-252072512
10	chr1:268446619:A:G	TFDP1	BV_FCR	SLC25A25@SE:chr1:268445515-268473690
11	chr1:268446865:T:C	MEIS3	BV_FCR	SLC25A25@SE:chr1:268445515-268473690
12	chr1:268453202:G:A	ZNF143	BV_FCR	SLC25A25@SE:chr1:268445515-268473690
13	chr1:268446717:C:T	NFATC1	BV_FCR	SLC25A25@SE:chr1:268445515-268473690
14	chr4:15870797:C:T	ZNF143	BV_FCR	FBXO32@SE:chr4:15859557-15870432
15	chr4:15870304:A:C	BACH2,MAFF	BV_FCR	FBXO32@SE:chr4:15859557-15870432
16	chr4:15869538:A:G	SMAD3	BV_FCR	FBXO32@SE:chr4:15859557-15870432
17	chr4:15916080:T:C	MAX	BV_FCR	FBXO32@SE:chr4:15903284-15921904
18	chr4:15916462:G:A	E2F4	BV_FCR	FBXO32@SE:chr4:15903284-15921904
19	chr4:15779553:A:T	ZNF24	BV_FCR	FBXO32@TE:chr4:15778587-15780587
20	chr4:15779783:G:A	ETV5	BV_FCR	FBXO32@TE:chr4:15778587-15780587
21	chr4:15779775:A:G	ETS1	BV_FCR	FBXO32@TE:chr4:15778587-15780587
22	chr4:15779779:T:G	ETV6	BV_FCR	FBXO32@TE:chr4:15778587-15780587
23	chr4:15780170:T:C	PBX3	BV_FCR	FBXO32@TE:chr4:15778587-15780587
24	chr4:15888572:G:A	SPI1,FOXC1	BV_FCR	FBXO32@TE:chr4:15887112-15889112
25	chr4:81501005:G:A	TGIF1,MEIS2,NR4A2,ZBTB18, PKNOX1	BV_FCR	SLC19A2@TE:chr4:81499276-81501276
26	chr4:81501013:A:G	MAFK,MAFG,MAFF	BV_FCR	SLC19A2@TE:chr4:81499276-81501276
27	chr4:82547860:C:T	RORC	BV_FCR	SLC19A2@TE:chr4:82545896-82547896
28	chr4:85890643:C:T	NFAT5	BV_FCR	PBX1@TE:chr4:85888860-85890860
29	chr17:40017329:G:T	NRF1,E2F1	ADG100	DSN1
30	chr17:40017264:T:C	GABPA,ETS1,ETV6,ETV4,ERG, ELK3,ERF,ZBTB7A,ETV1	ADG100	DSN1
31	chr17:58892030:A:G	FOXO6,FOXO1,FOXO4	FCR_Duroc	GNAS@TE:chr17:58890219-58892219
32	chr3:96092064:C:G	CREB3	BV_D110	PREPL
33	chr3:96396950:G:C	NFIX	BV_D110	PREPL@SE:chr3:96380678-96410272
34	chr11:19118712:C:T	SOX8	BV_FCR	RB1@TE:chr11:19117818-19119818
35	chr11:51866271:T:G	IRF3	moisture	SPRY2@TE:chr11:51866309-51868309
36	chr11:51867565:A:G	ZBTB18	moisture	SPRY2@TE:chr11:51866309-51868309
37	chr11:51866936:A:G	THRB	moisture	SPRY2@TE:chr11:51866309-51868309
38	chr11:52025662:A:G	THRB	moisture	SPRY2@TE:chr11:52024992-52026992
39	chr11:52504759:T:G	MGP	moisture	SPRY2@TE:chr11:52505256-52507256
40	chr11:52518693:A:G	E2F2	moisture	SPRY2@TE:chr11:52516961-52518961
41	chr14:28253822:A:G	RARA	BV_FCR	SCARB1@SE:chr14:28249295-28254608
42	chr14:28348185:T:C	THRB,THRA	BV_FCR	SCARB1@TE:chr14:28347186-28349186
43	chr14:28347972:C:T	MEIS2,MGA	BV_FCR	SCARB1@TE:chr14:28347186-28349186
44	chr10:9684229:A:T	GLI2,ZBTB7A	BV_FCR	IARS2
45	chr10:9684138:A:C	RARA	BV_FCR	IARS2
46	chr13:123593676:A:G	FOXK2,HOXA10,FOXJ2, FOXJ3,FOXK1,FOXC1	pH	IGF2BP2@TE:chr13:123591633-123593633
47	chr13:192501995:G:T	TCP1	ADG	BACH1@TE:chr13:192501212-192503212
48	chr13:192502016:C:T	JDP2	ADG	BACH1@TE:chr13:192501212-192503212
49	chr9:6136321:C:T	ESRRA	BV_FCR	STIM1@SE:chr9:6129009-6196940
50	chr9:8408120:C:T	HSF1	IMF	UCP2@SE:chr9:8393665-8411988
51	chr9:8396918:T:C	TP63,ZNF143	IMF	UCP2@SE:chr9:8393665-8411988
52	chr9:8397782:A:G	BACH2	IMF	UCP2@SE:chr9:8393665-8411988
53	chr9:8429639:T:C	SOX11,FOXC1	IMF	UCP2@TE:chr9:8429239-8431239
54	chr15:4475307:T:C	RARA,ESRRA	BV_D110	ACVR2A@TE:chr15:4475742-4477742
55	chr15:4475320:A:G	SMAD3,RARA,SMAD4	BV_D110	ACVR2A@TE:chr15:4475742-4477742
56	chr15:4475464:C:T	ZEB1	BV_D110	ACVR2A@TE:chr15:4475742-4477742
57	chr15:109451793:A:G	MAFK	BW	NDUFS1
58	chr15:109451805:C:T	ERF	BW	NDUFS1
59	chr15:109451415:T:G	ATF4	BW	NDUFS1
60	chr15:109477648:A:G	E2F8,SMAD4	BW	NDUFS1@SE:chr15:109466143-109489773
61	chr15:109489189:C:T	GATA6	BW	NDUFS1@SE:chr15:109466143-109489773
62	chr15:109477738:T:C	SOX13	BW	NDUFS1@SE:chr15:109466143-109489773
63	chr15:109477419:G:T	IRF7,SPI1	BW	NDUFS1@SE:chr15:109466143-109489773
64	chr15:109639273:A:G	IRF7	BW	NDUFS1@TE:chr15:109638654-109640654
65	chr15:120866353:C:T	RXRA,TGIF1,MEIS3,RXRG, PKNOX1	Driploss,Color	PRKAG3
66	chr15:137283958:A:G	SMAD4	BV_FCR	LRRFIP1
67	chr15:137303252:A:G	HIC1	BV_FCR	LRRFIP1@SE:chr15:137293202-137360955
68	chr15:137358788:G:A	NFKB1	BV_FCR	LRRFIP1@SE:chr15:137293202-137360955
69	chr15:137323529:A:C	E2F8	BV_FCR	LRRFIP1@SE:chr15:137293202-137360955
70	chr15:137358334:C:G	NR2F6	BV_FCR	LRRFIP1@SE:chr15:137293202-137360955
71	chr15:137327793:T:C	FOXJ3,FOXJ2	BV_FCR	LRRFIP1@SE:chr15:137293202-137360955
72	chr15:137327791:T:C	FOXJ3,FOXJ2	BV_FCR	LRRFIP1@SE:chr15:137293202-137360955
73	chr15:137295236:G:C	FOXJ3,FOXK1	BV_FCR	LRRFIP1@SE:chr15:137293202-137360955
74	chr15:137328038:T:C	CREB3	BV_FCR	LRRFIP1@SE:chr15:137293202-137360955
75	chr15:137346221:A:G	TEAD2,TEAD3,TEAD1	BV_FCR	LRRFIP1@SE:chr15:137293202-137360955
76	chr15:137317180:A:G	FOXK2,FOXO4,FOXO6,FOXK1, FOXO1,FOXC1	BV_FCR	LRRFIP1@SE:chr15:137293202-137360955
77	chr15:137310811:T:C	E2F3,E2F2,NR4A1	BV_FCR	LRRFIP1@SE:chr15:137293202-137360955
78	chr15:137323795:C:A	ETS1	BV_FCR	LRRFIP1@SE:chr15:137293202-137360955
79	chr15:137310711:A:G	CTCF	BV_FCR	LRRFIP1@SE:chr15:137293202-137360955
80	chr15:137500981:A:G	SOX13,CREB3	BV_FCR	LRRFIP1@SE:chr15:137493874-137533812
81	chr15:137500980:C:T	SOX13	BV_FCR	LRRFIP1@SE:chr15:137493874-137533812
82	chr15:137494200:T:C	ETS1	BV_FCR	LRRFIP1@SE:chr15:137493874-137533812
83	chr15:137529923:C:A	TCP1	BV_FCR	LRRFIP1@SE:chr15:137493874-137533812
84	chr15:137500619:C:G	MGA	BV_FCR	LRRFIP1@SE:chr15:137493874-137533812
85	chr15:137500620:A:G	ARNTL,MGA	BV_FCR	LRRFIP1@SE:chr15:137493874-137533812
86	chr15:137500979:A:G	SOX13	BV_FCR	LRRFIP1@SE:chr15:137493874-137533812
87	chr15:137500985:A:C	XBP1,JDP2,CREB5,CREB3, CREB1	BV_FCR	LRRFIP1@SE:chr15:137493874-137533812
88	chr15:137500646:T:C	MAFK,MAFF	BV_FCR	LRRFIP1@SE:chr15:137493874-137533812
89	chr15:137837359:T:G	TGIF1,MEIS2,MEIS3,PKNOX1	BV_FCR	PER2
90	chr16:32471666:C:T	SOX18	BV_D110	FST@TE:chr16:32470254-32472254
91	chr16:66705581:C:A	MAFK	BV_FCR	SGCD@TE:chr16:66704341-66706341
92	chr16:66927914:C:T	MAX,NFATC1	BV_FCR	SGCD@TE:chr16:66925967-66927967
93	chr12:18180336:A:G	MGP,IRF3	meat_color	HEXIM2@SE:chr12:18147818-18182961
94	chr12:18164735:G:A	GATA6	meat_color	HEXIM2@SE:chr12:18147818-18182961
95	chr12:18180777:C:T	EGR1	meat_color	HEXIM2@SE:chr12:18147818-18182961
96	chr12:18350805:G:A	SIX2	meat_color	HEXIM2@TE:chr12:18349975-18351975
97	chr12:18217279:G:A	SPI1	meat_color	HEXIM1@TE:chr12:18216791-18218791
98	chr12:18238154:T:A	ESRRG	meat_color	HEXIM1@TE:chr12:18237044-18239044
99	chr12:36334173:T:C	MGP	BV_FCR	MED13
100	chr12:36332832:A:T	GATA6	BV_FCR	MED13
101	chr15:121634493:G:A	ZIC1	Driploss,Color	DES@SE:chr15:121624739-121646326
102	chr12:35848528:T:A	IRX3	BV_FCR	CLTC
103	chr12:35610103:A:G	FOXJ3,FOXJ2	BV_FCR	CLTC@SE:chr12:35577467-35650982
104	chr12:35600038:T:C	THRB,THRA	BV_FCR	CLTC@SE:chr12:35577467-35650982
105	chr12:35667972:G:A	TEAD2,TP53,TEAD3,TEAD1	BV_FCR	CLTC@SE:chr12:35667580-35687216
106	chr1:217237961:G:A	IRF3	BV_FCR	AK3
107	chr15:121443117:C:T	NR2C2	Driploss,Color	GMPPA@SE:chr15:121432820-121469291
108	chr15:121450673:G:A	HOXA10,HOXC10,HOXD9	Driploss,Color	GMPPA@SE:chr15:121432820-121469291
109	chr15:121450652:G:A	YY1	Driploss,Color	GMPPA@SE:chr15:121432820-121469291
110	chr15:121468977:A:T	NR4A1	Driploss,Color	GMPPA@SE:chr15:121432820-121469291
111	chr15:121468784:A:G	EGR1	Driploss,Color	GMPPA@SE:chr15:121432820-121469291
112	chr8:19144892:C:T	SOX13	DAYS115	SEPSECS@TE:chr8:19143051-19145051
113	chr8:19143153:T:C	FOXO1,FOXO4	DAYS115	SEPSECS@TE:chr8:19143051-19145051
114	chr8:19143260:A:G	EGR1,KLF12	DAYS115	SEPSECS@TE:chr8:19143051-19145051
115	chr5:47609697:C:T	SOX11	IMF	SSPN
116	chr5:47608112:A:G	SOX18	IMF	SSPN
117	chr5:47059743:C:T	ZNF410	IMF	SSPN@TE:chr5:47059778-47061778
118	chr5:47059473:G:A	ESRRA,ESRRG	IMF	SSPN@TE:chr5:47059778-47061778
119	chr5:47514179:C:T	MYC,MAX,CLOCK,BHLHE40, HEY1,TFE3	IMF	SSPN@TE:chr5:47513142-47515142
120	chr5:29728526:G:A	DBP,NFIL3,HLF,TEF,FOXC1	FCR	MSRB3@TE:chr5:29727458-29729458
121	chr1:27575560:A:G	ETS1	AGE	MAP3K5@TE:chr1:27574355-27576355
122	chr15:137097953:G:A	ZIC1	BV_FCR	COL6A3@TE:chr15:137095917-137097917
123	chr15:137135312:T:C	NR2C2,NR2F6,RARA,RXRA	BV_FCR	COL6A3@TE:chr15:137134524-137136524
124	chr15:137167988:T:A	ESR1	BV_FCR	COL6A3@TE:chr15:137166793-137168793
125	chr15:137167979:A:G	RARA,RORA,ESRRG	BV_FCR	COL6A3@TE:chr15:137166793-137168793
126	chr15:137168504:A:G	HSF4,HSF2,HSF1	BV_FCR	COL6A3@TE:chr15:137166793-137168793
127	chr15:137169435:T:C	TEAD2,TEAD4,TEAD3,TEAD1	BV_FCR	COL6A3@TE:chr15:137166793-137168793
128	chr15:137168057:A:G	ZBTB7A	BV_FCR	COL6A3@TE:chr15:137166793-137168793
129	chr15:137168220:A:T	TGIF1,MEIS2,MEIS3,PKNOX1	BV_FCR	COL6A3@TE:chr15:137166793-137168793
130	chr15:137169436:G:A	TEAD2,TEAD3,TEAD1	BV_FCR	COL6A3@TE:chr15:137166793-137168793
131	chr6:120036497:C:T	ELF1,KLF9,KLF4	conductivity	FHOD3
132	chr6:120037634:T:G	RFX3	conductivity	FHOD3
133	chr12:18704741:G:A	ZBTB18	meat_color	FZD2@TE:chr12:18704353-18706353
134	chr12:18704745:G:C	TCP1	meat_color	FZD2@TE:chr12:18704353-18706353
135	chr5:29123086:T:C	IRF7	FCR	TBK1@TE:chr5:29121782-29123782
136	chr4:80436924:T:C	HSF4,HSF2,HSF1	BV_FCR	PRRX1@SE:chr4:80429665-80441123
137	chr4:80018728:G:A	SIX2	BV_FCR	PRRX1@TE:chr4:80017612-80019612
138	chr4:80379334:T:C	RXRG	BV_FCR	PRRX1@TE:chr4:80379268-80381268
139	chr4:80831719:A:G	IRF3	BV_FCR	PRRX1@TE:chr4:80831587-80833587
140	chr4:80894627:G:T	RORA,RORC	BV_FCR	PRRX1@TE:chr4:80894544-80896544
141	chr4:80895421:A:C	TEAD1	BV_FCR	PRRX1@TE:chr4:80894544-80896544
142	chr1:268423863:T:A	SRF	BV_FCR	DPM2
143	chr1:268423654:C:T	SPI1	BV_FCR	DPM2
144	chr1:268232055:A:G	ZBTB18	BV_FCR	DPM2@TE:chr1:268231713-268233713
145	chr11:67849810:C:A	TGIF1,TCF3,MEIS2,TCF4, ID4,PKNOX1	DAYS100	U6
146	chr11:67849938:C:T	RARA	DAYS100	U6
147	chr11:67849257:T:C	NRF1	DAYS100	U6
148	chr11:67899432:C:A	ZNF24	DAYS100	U6@SE:chr11:67896658-67936237
149	chr11:67923473:G:A	SOX18,SOX11	DAYS100	U6@SE:chr11:67896658-67936237
150	chr11:67913334:T:C	FOXO6,FOXO1,FOXO4	DAYS100	U6@SE:chr11:67896658-67936237
151	chr11:67918530:C:T	RXRA,RXRG	DAYS100	U6@SE:chr11:67896658-67936237
152	chr11:67912802:G:A	GLI2	DAYS100	U6@SE:chr11:67896658-67936237
153	chr11:67918185:A:G	ETS1	DAYS100	U6@SE:chr11:67896658-67936237
154	chr11:67918505:C:A	IRF8,IRF3	DAYS100	U6@SE:chr11:67896658-67936237
155	chr11:67930237:G:A	ATF4	DAYS100	U6@SE:chr11:67896658-67936237
156	chr11:67930299:G:A	IRF8,IRF7,IRF3	DAYS100	U6@SE:chr11:67896658-67936237
157	chr11:67930279:G:A	MYC,MAX,CLOCK, HEY1,TFE3	DAYS100	U6@SE:chr11:67896658-67936237
158	chr11:67912039:C:A	ZIC1	DAYS100	U6@SE:chr11:67896658-67936237
159	chr11:67912901:C:T	SOX13	DAYS100	U6@SE:chr11:67896658-67936237
160	chr11:67912888:A:G	RFX3,RARA,RORA	DAYS100	U6@SE:chr11:67896658-67936237
161	chr11:67930341:A:G	ATF4	DAYS100	U6@SE:chr11:67896658-67936237
162	chr10:65831426:C:T	MAFK,MAFG,MAFF	BV_D110	KLF6@SE:chr10:65795248-65832113
163	chr10:65827802:G:A	SOX18	BV_D110	KLF6@SE:chr10:65795248-65832113
164	chr10:65797305:G:C	NFKB2,ETS1,NFKB1	BV_D110	KLF6@SE:chr10:65795248-65832113
165	chr10:66061567:T:C	RXRA,PROX1,ESRRA, ESRRG,RXRG,RXRB	BV_D110	KLF6@SE:chr10:66050984-66085330
166	chr10:66061683:G:C	NFATC1	BV_D110	KLF6@SE:chr10:66050984-66085330
167	chr10:66149132:T:C	TBX2,MGA	BV_D110	KLF6@SE:chr10:66126614-66149675
168	chr10:66134564:G:A	KLF13	BV_D110	KLF6@SE:chr10:66126614-66149675
169	chr10:66149107:A:G	E2F2,TCF3,TCF4,ID4,E2F3	BV_D110	KLF6@SE:chr10:66126614-66149675
170	chr10:66149110:T:C	FOXK2,FOXD3,FOXO4,FOXJ2, FOXJ3,TCF4,FOXO6,ID4	BV_D110	KLF6@SE:chr10:66126614-66149675
171	chr10:66127650:T:G	ZNF24	BV_D110	KLF6@SE:chr10:66126614-66149675
172	chr10:65734554:G:A	MAFK,SOX11,MAFG,MAFF	BV_D110	KLF6@TE:chr10:65733785-65735785
173	chr10:65734466:G:C	ETV6	BV_D110	KLF6@TE:chr10:65733785-65735785
174	chr10:66231957:C:T	SREBF1	BV_D110	KLF6@TE:chr10:66231471-66233471
175	chr10:66232161:C:T	ELF1,GLI2	BV_D110	KLF6@TE:chr10:66231471-66233471
176	chr10:66409719:C:T	EBF1	BV_D110	KLF6@TE:chr10:66408465-66410465
177	chr10:66629083:A:G	ARF5	BV_D110	KLF6@TE:chr10:66627272-66629272
178	chr10:66628781:T:A	ELF1,ZBTB18,RORC,MAFF	BV_D110	KLF6@TE:chr10:66627272-66629272
179	chr4:15793130:C:T	FOXC1	BV_FCR	KLHL38
180	chr4:15793473:G:A	SP4,KLF13,KLF9,KLF12, EGR1,KLF4	BV_FCR	KLHL38
181	chr4:15793574:G:C	E2F3,E2F2	BV_FCR	KLHL38
182	chr15:120707678:T:C	KLF16	Driploss,Color	BCS1L
183	chr15:120856954:T:C	NFIC	Driploss,Color	BCS1L@SE:chr15:120838643-120875660
184	chr15:120857669:G:A	ZBTB18	Driploss,Color	BCS1L@SE:chr15:120838643-120875660
185	chr15:120859133:C:G	MAFK,MAFG,MAFF	Driploss,Color	BCS1L@SE:chr15:120838643-120875660
186	chr15:120853549:T:C	ESRRA,ESRRG	Driploss,Color	BCS1L@SE:chr15:120838643-120875660
187	chr15:120859222:G:A	ZNF143,ZNF410	Driploss,Color	BCS1L@SE:chr15:120838643-120875660
188	chr15:120857575:T:C	MAFK,MAFG,MAFF	Driploss,Color	BCS1L@SE:chr15:120838643-120875660
189	chr15:120864919:C:T	ETV6,SPI1	Driploss,Color	BCS1L@SE:chr15:120838643-120875660
190	chr15:120857606:A:G	FOXK1	Driploss,Color	BCS1L@SE:chr15:120838643-120875660
191	chr15:120857369:G:A	MEIS2,MEIS3	Driploss,Color	BCS1L@SE:chr15:120838643-120875660
192	chr15:120857914:T:C	EBF1,TCP1	Driploss,Color	BCS1L@SE:chr15:120838643-120875660
193	chr16:33716801:C:T	FOXJ2,FOXJ3	BV_D110	HSPB3
194	chr1:73510617:T:C	SP4	BV_FCR	PDSS2
195	chr17:39788836:T:A	FOXO6	ADG100	MYL9
196	chr17:39788801:C:T	EGR1	ADG100	MYL9
197	chr17:39788999:A:G	PBX3	ADG100	MYL9
198	chr17:39789334:G:T	NR2F2,NR4A1,ESRRB,ESRRA, NR4A2,ESRRG	ADG100	MYL9
199	chr4:79399302:T:C	HIC1	BV_FCR	SNAI2@SE:chr4:79398174-79469860
200	chr4:79439934:T:C	E2F3,E2F4,E2F1,E2F2	BV_FCR	SNAI2@SE:chr4:79398174-79469860
201	chr4:79464919:G:T	NFKB2,KLF4	BV_FCR	SNAI2@SE:chr4:79398174-79469860
202	chr4:79454688:T:C	ARNTL,TGIF1,MEIS2,NR4A2	BV_FCR	SNAI2@SE:chr4:79398174-79469860
203	chr4:79454458:T:C	THRB	BV_FCR	SNAI2@SE:chr4:79398174-79469860
204	chr4:79466610:T:C	NFATC1	BV_FCR	SNAI2@SE:chr4:79398174-79469860
205	chr4:79568450:T:C	FOXO6,FOXO1,FOXO4	BV_FCR	SNAI2@SE:chr4:79566895-79610708
206	chr4:79609766:A:G	THRB,THRA	BV_FCR	SNAI2@SE:chr4:79566895-79610708
207	chr4:79566888:A:G	ZEB1	BV_FCR	SNAI2@SE:chr4:79566895-79610708
208	chr4:79566960:A:C	ETS1	BV_FCR	SNAI2@SE:chr4:79566895-79610708
209	chr4:79609838:C:T	ZEB1,TCF3,TCF4,ID4	BV_FCR	SNAI2@SE:chr4:79566895-79610708
210	chr4:79609709:T:C	THRA	BV_FCR	SNAI2@SE:chr4:79566895-79610708
211	chr4:79610022:T:C	PBX3	BV_FCR	SNAI2@SE:chr4:79566895-79610708
212	chr4:79610006:T:C	EGR1,NR4A2	BV_FCR	SNAI2@SE:chr4:79566895-79610708
213	chr4:79609692:G:A	ZIC4,RXRA,ZIC1,RXRG,RXRB	BV_FCR	SNAI2@SE:chr4:79566895-79610708
214	chr4:79368383:T:C	ETV6	BV_FCR	SNAI2@TE:chr4:79367630-79369630
215	chr4:79368929:C:T	THRB	BV_FCR	SNAI2@TE:chr4:79367630-79369630
216	chr4:79369189:A:G	HSF2,HSF1	BV_FCR	SNAI2@TE:chr4:79367630-79369630
217	chr4:79369185:T:G	CEBPB,CEBPD	BV_FCR	SNAI2@TE:chr4:79367630-79369630
218	chr4:79489736:G:T	FLI1,ERG	BV_FCR	SNAI2@TE:chr4:79488996-79490996
219	chr9:72763045:A:G	FOXO6	marbling	CDK6
220	chr9:72520796:A:T	ATF4,NFIL3	marbling	CDK6@TE:chr9:72520768-72522768
221	chr9:72520463:A:G	POU2F1	marbling	CDK6@TE:chr9:72520768-72522768
222	chr6:63635882:T:C	Vdr	LMP	MXRA8
223	chr7:30341053:C:T	YY1	LMD	TAF11@SE:chr7:30323188-30368711

## Sheet: supTable-9 GO,KEGG of top20 
source	community ID	term_name	FDR
GO:BP	0	cellular catabolic process	4.91213e-06
GO:BP	0	catabolic process	5.42579e-05
GO:BP	0	organic substance catabolic process	0.000986611
GO:BP	0	organonitrogen compound metabolic process	0.00254132
GO:BP	0	cellular macromolecule metabolic process	0.00497083
GO:BP	0	organonitrogen compound catabolic process	0.010634
GO:BP	0	cellular metabolic process	0.0345464
GO:BP	0	cellular protein localization	0.0372302
GO:BP	0	cellular macromolecule localization	0.0414697
GO:BP	0	cellular protein catabolic process	0.0491359
GO:BP	1	cellular protein modification process	0.0179286
GO:BP	1	protein modification process	0.0179286
GO:BP	1	macromolecule modification	0.0432299
GO:BP	3	cytoplasmic sequestering of NF-kappaB	0.000413553
GO:BP	3	cytoplasmic sequestering of transcription factor	0.0040991
GO:BP	3	negative regulation of DNA-binding transcription factor activity	0.0152496
GO:BP	3	cytoplasmic sequestering of protein	0.0188223
GO:BP	3	negative regulation of NF-kappaB transcription factor activity	0.0253589
KEGG	5	Base excision repair	0.030697
GO:BP	8	membrane organization	0.00115438
GO:BP	8	localization	0.0251149
GO:BP	8	establishment of localization	0.0374217
GO:BP	9	valyl-tRNA aminoacylation	0.00822813
KEGG	9	Spliceosome	0.0125711
GO:BP	13	protein transport from ciliary membrane to plasma membrane	0.00178794
GO:BP	13	protein transport within lipid bilayer	0.037422
KEGG	15	Progesterone-mediated oocyte maturation	0.0499798
KEGG	19	TNF signaling pathway	0.0305094
